# Supplementary material for: Biomechanics and Inflammation in Atherosclerotic Plaque Erosion and Plaque Rupture: Implications for Cardiovascular Events in Women
Source: PLoS One. 2014 Nov 3;9(11):e111785. doi: 10.1371/journal.pone.0111785 (PMC4218818; doi:10.1371/journal.pone.0111785)
Supplement: Table S1 — Composition and morphology. For each subject, we quantified the average radius in mm (Radius_mm), the cross-sectional area containing tissue in µm2 (Area_um2), the average thickness of the media in µm (Media_thick_um), the average thickness of the lesion in µm (Lesion_thick_um), the fraction of pixels within the inner and outer borders of the vessel segmented as background (Background_percent), calcification (Calcium_percent), fibrous tissue (Fibrous_percent), cellular tissue (Cellular_percent), or lipid/necrotic core (Lipid_percent), the percent of the area inside the internal elastic lamina containing lesion (Plaque_burden), and the eccentricity (distance between lumen centroid and IEL centroid, normalized to vessel radius, Eccentricity_normalized_to_radius). (CSV) [file pone.0111785.s001.csv]

Case	Type	Radius_mm	Area_um2	Media_thick_um	Lesion_thick_um	Background_percent	Calcium_percent	Fibrous_percent	Cellular_percent	Lipid_percent	Plaque_burden	Eccentricity_normalized_to_radius
'1040mrcv4'	Erosion	1.468562	2378736.5	151.5556791	402.9938	3.26E-04	0	0.59542293	0.23199755	0.17225373	0.639653	0.25243094
'1226plad5v1'	Erosion	1.847605	8599323	116.8687892	1005.404	2.75E-05	0	0.51969413	0.16638495	0.31389341	0.9705456	0.49027295
'1244prc2v1'	Erosion	2.071108	3298402.1	145.9878328	317.9903	4.82E-03	0	0.69532759	0.29985586	0	0.3216803	0.02298693
'1734mrc2v1'	Erosion	2.291821	8038053.9	196.6141254	853.3974	9.15E-06	0	0.65633006	0.22037153	0.12328927	0.7454597	0.20687178
'1823plad3v1'	Erosion	2.333981	8060193.2	151.8925311	786.1021	4.86E-03	0	0.45430906	0.28279045	0.25803737	0.6625631	0.14005928
'1854pdav1'	Erosion	1.13952	2682602.9	124.7429597	702.8014	4.40E-05	0	0.65686361	0.34309237	0	0.9607622	0.231225
'2009plad3v1'	Erosion	2.285853	8929939.5	193.382197	1003.7559	7.73E-04	0	0.67591143	0.21597259	0.10734342	0.811734	0.27534941
'2414735lad3v1'	Erosion	1.938173	7293255.6	100.9666396	867.9274	0.00E+00	0.004340645	0.34141901	0.3614253	0.29281504	0.8104986	0.29886718
'2419580rca2v1'	Erosion	1.901762	3468360.9	98.81861893	368.7422	6.75E-04	0	0.76878317	0.23054203	0	0.4519051	0.18652518
'2427895plad2v1'	Erosion	1.320305	964844.5	95.54134957	178.4379	4.59E-05	0	0.54899087	0.45096323	0	0.2866628	0.15932579
'2430315mlc1v1'	Erosion	1.327959	3133388.8	89.11214098	544.0468	1.81E-04	0	0.37737927	0.28444798	0.33799185	0.7219796	0.21364272
'2440542mlom3v1'	Erosion	1.421046	4316437.8	60.66057112	896.7485	0.00E+00	0	0.68775741	0.1264962	0.1857464	0.9546372	0.16617589
'2445418pladv1'	Erosion	2.151819	7519409.9	115.7692985	770.7606	3.09E-03	0	0.45558174	0.26491826	0.27640782	0.6777365	0.22568074
'2453976mlc1v1'	Erosion	1.51568	3569980.9	123.0438859	474.6681	6.86E-06	0	0.38230893	0.37329194	0.24439227	0.6539192	0.32679279
'2466714lad4v1'	Erosion	1.762922	6422452.5	57.66070321	840.5645	4.12E-04	0	0.38359471	0.44808046	0.16791271	0.7965469	0.23385517
'2490983dlad2v2'	Erosion	1.876845	6763730.3	168.1384279	939.4621	3.40E-04	0	0.49885638	0.32235004	0.1784539	0.9049712	0.31425851
'2586359mlad2v1'	Erosion	2.030043	8214090.8	128.1878469	1286.1046	4.50E-05	0	0.51892363	0.36173439	0.11929695	0.960909	0.08459792
'2600686plad2v1'	Erosion	2.381533	8300628.6	132.2193555	706.7423	6.10E-04	0	0.23199718	0.54908652	0.21830656	0.7076011	0.35115699
'2649070plad1v1'	Erosion	1.67766	4374206.5	124.8460096	645.4204	7.36E-04	0.024205687	0.34545049	0.24555202	0.3840555	0.7357258	0.32901985
'2663058prcv3'	Erosion	1.553464	4975439.4	179.3648867	909.0741	2.38E-04	0	0.71043975	0.25527788	0.03404415	0.9352195	0.26065509
'2705064mladv4'	Erosion	1.601056	4845059.3	174.1311282	846.6619	9.74E-04	0	0.44115066	0.48232753	0.07554812	0.870564	0.05027907
'2714171plad4v1'	Erosion	2.072253	8388154.3	164.187274	1069.8517	1.19E-03	0	0.35473869	0.37793746	0.26613108	0.9099224	0.31836717
'2714171prc2v1'	Erosion	1.794075	7263270.8	187.392411	1063.0968	7.94E-04	0	0.24726651	0.57410066	0.17783906	0.9652968	0.43562422
'2823270plad2v1'	Erosion	2.187441	7626084.5	135.1358535	856.4125	3.34E-03	0.040282028	0.33391929	0.21786552	0.40459661	0.794965	0.3995031
'2853204pladv3'	Erosion	1.767833	4236980	99.7215212	687.1404	6.07E-04	0	0.38277082	0.2895512	0.32707108	0.8425048	0.29068753
'2855310prc3v2'	Erosion	1.602729	2019927.4	125.9950514	251.1646	1.89E-03	0	0.37534006	0.62276846	0	0.3304723	0.05151239
'2858011prc2v1'	Erosion	1.379831	3714865.6	166.5402091	683.6996	2.81E-04	0	0.51277995	0.43165866	0.05528075	0.951033	0.40998522
'2862114mlad1v5'	Erosion	1.604255	5174071.1	106.9436229	776.1764	5.67E-07	0.16289821	0.45221257	0.28423062	0.10065804	0.8023224	0.22169749
'2928840lm2v1'	Erosion	2.990788	14447174.3	198.3150635	1306.1049	6.45E-04	0.022376071	0.69834564	0.25749848	0.02113519	0.9257048	0.36233389
'323mlad2v2'	Erosion	1.424847	2431671.5	243.4706775	521.0176	2.43E-03	0	0.43705888	0.50568949	0.05482415	0.8538771	0.25185796
'363plad4v1'	Erosion	2.050947	6953626.6	168.1598712	899.2912	1.48E-03	0	0.90479826	0.0575105	0.03620722	0.8133282	0.1938906
'898plad1v1'	Erosion	1.78274	5903540.5	198.6349156	935.6739	5.65E-05	0	0.55686578	0.35330834	0.08976936	0.8477957	0.05607828
'916plad1v1'	Erosion	1.966698	8151094.3	121.3976479	1071.32	2.15E-03	0	0.42719761	0.17525701	0.39539112	0.8450112	0.06301795
'2419047ladv4'	Rupture	3.215008	12623290.6	84.96917337	1044.9235	9.95E-04	0.095109359	0.456443	0.21505609	0.23239609	0.8978612	0.29099707
'2420149pladv2'	Rupture	1.874953	7095241.9	58.40270902	828.2651	2.06E-04	0.038527465	0.28963082	0.25345816	0.41817803	0.8102669	0.480578
'2422853rc2v1'	Rupture	1.83299	7237599.3	89.67713261	908.8729	2.12E-04	0.347484788	0.22388707	0.21130169	0.21711482	0.8580525	0.52602368
'2425602lad1lmv4'	Rupture	2.681399	9470359.2	104.6890728	817.5038	1.89E-03	0.227854212	0.27214708	0.23680846	0.26130337	0.6127109	0.09083755
'2443359lad2v1'	Rupture	2.344296	14078246	105.0757861	1720.0547	2.73E-04	0	0.63591051	0.186118	0.17769862	0.9714488	0.22476946
'2445417plad3v1'	Rupture	2.078706	8119373.2	80.11188971	944.0152	9.56E-05	0.101608306	0.7155888	0.11228327	0.07042399	0.7656818	0.15634228
'2446772drc2v1'	Rupture	2.30728	11534901.4	80.04641969	1314.3472	6.81E-04	0.023278515	0.48355578	0.08252641	0.40995873	0.939907	0.36853812
'2450708plc1v3'	Rupture	1.867728	7536387.4	108.5753449	721.0446	3.86E-04	0	0.30716088	0.24722229	0.44523068	0.906275	0.65374496
'2470924prc2v1'	Rupture	1.982298	6793022.7	120.5858573	749.0671	4.69E-05	0	0.24970191	0.17067636	0.57957483	0.6924503	0.23753106
'2471196mrcv1'	Rupture	1.727253	5144998	111.4916905	706.3665	8.22E-05	0.118008303	0.547718	0.25190117	0.08229036	0.7265653	0.12980751
'2481356lad3v1'	Rupture	2.090376	7678310.2	51.67808798	785.5513	0.00E+00	0.052289354	0.60474828	0.15532223	0.18764014	0.6395542	0.10602533
'2481356lad4v1'	Rupture	2.090935	8737489	42.88235937	929.9538	0.00E+00	0.072256605	0.53878485	0.20570185	0.18325669	0.7233433	0.16739907
'1001mlad2v3'	TCFA	1.384698	3894379.9	81.43597674	699.2962	1.46E-05	0.090154106	0.590284	0.05239614	0.26715115	0.8476001	0.30998174
'119riv1'	TCFA	2.011286	7129132	101.5989341	826.885	5.30E-05	0	0.41404447	0.24522025	0.34068233	0.7959385	0.26912838
'1248mlc1v4'	TCFA	1.991969	9014912.8	67.34757366	1140.7617	3.76E-04	0.01242033	0.55358174	0.11379741	0.31982468	0.8749162	0.15306402
'1288prc2v2'	TCFA	2.062227	3894777.5	169.3554363	468.0744	1.47E-03	0	0.68436817	0.22072866	0.09343391	0.5988471	0.15732499
'1358plcv4'	TCFA	2.811951	11571379.3	123.1717372	1072.6445	1.85E-04	0.101080714	0.47424506	0.22857968	0.19590958	0.7657593	0.18397005
'1479prc1v4'	TCFA	3.034512	9718878.2	110.9280375	661.037	1.70E-04	0.079354141	0.50154461	0.24912283	0.16980864	0.5947063	0.3430445
'1482prc2v3'	TCFA	2.024872	6916068.3	108.0759989	1024.8194	2.30E-05	0.00486263	0.54629952	0.16776118	0.28105364	0.8396626	0.12079906
'1653plad1v6'	TCFA	2.499612	8627062.3	145.5527467	831.045	1.53E-04	0.006503813	0.70424449	0.12130042	0.16779837	0.6636069	0.02668067
'2078prc2v4'	TCFA	2.563731	12617899	118.2157924	1166.3651	4.47E-05	0.215612668	0.07481683	0.06479762	0.64472821	0.9301713	0.61090689
'2087plc1v2'	TCFA	2.786606	9811721.9	203.7605801	983.5778	9.49E-04	0	0.48769849	0.13768507	0.37366729	0.8395589	0.09105925
'2175plad1v3'	TCFA	3.354774	14605224.7	104.3134034	1044.3624	1.91E-04	0.094860013	0.43545708	0.09837784	0.37111407	0.6636711	0.02307139
'2185plad1bv1'	TCFA	1.9425	9043698.3	126.2538356	1206.7743	2.33E-04	0.003139344	0.48318058	0.30312205	0.21032518	0.9629708	0.13768239
'537plad1v1'	TCFA	2.406093	10483488.1	119.4668511	1310.726	1.43E-04	0.113944876	0.5114323	0.09777257	0.27670766	0.8863436	0.11896888
'718plad5v1'	TCFA	2.732594	7708710.5	157.1565183	741.7733	7.07E-04	0.029409612	0.6144004	0.20123116	0.15425133	0.5960659	0.05107248
'887mrc1v1'	TCFA	2.294319	6163259.2	106.3686146	673.0273	1.15E-04	0.142580126	0.64526487	0.05571857	0.15632127	0.6067496	0.07911143
'2224pladv3'	ThCFA	2.607066	5527068.4	241.244917	470.0297	1.57E-04	0.023876352	0.54367668	0.20803764	0.22425192	0.4749019	0.17380582
'2225mrcv2'	ThCFA	2.150317	4957332.6	121.1630272	511.406	0.00E+00	0	0.56555426	0.43444574	0	0.5095083	0.10960024
'2249mlad1v3'	ThCFA	2.097768	5481019	126.0877789	714.013	0.00E+00	0.000563387	0.57225656	0.27540549	0.15177456	0.887498	0.29158404
'2257mlad2v2'	ThCFA	1.473036	3684268	136.7396725	521.3535	0.00E+00	0	0.58774082	0.12824304	0.28401614	0.7813767	0.51091251
'2276plad1v1'	ThCFA	2.126132	5477839.2	201.6405388	599.5044	0.00E+00	0.001261645	0.48775545	0.43553029	0.07545262	0.6796982	0.25912344
'2572plad2v3'	ThCFA	1.86568	5121933.3	199.9807561	653.7079	5.92E-06	0	0.6160807	0.29326561	0.09064776	0.7211258	0.23045252
'2654plcv1'	ThCFA	2.081613	5124877.5	225.6893018	672.9844	1.91E-05	0	0.2248016	0.3891438	0.38603547	0.6887324	0.14006912
'2694mladv1'	ThCFA	1.987955	8093838.8	127.4976747	974.5178	0.00E+00	0	0.29646477	0.41045567	0.29307956	0.9146205	0.49979971
'2712mrcv4'	ThCFA	1.448939	4218753.1	NA	701.732	0.00E+00	0.013372681	0.68896028	0.1663946	0.13127244	0.8045908	0.15487255
'2789prc2v2'	ThCFA	2.205152	7961437.6	166.19425	837.049	0.00E+00	0	0.52708641	0.21018844	0.26272516	0.722232	0.25163216
'2834plad1v3'	ThCFA	2.06704	7865166.4	164.3042556	1005.0534	0.00E+00	0	0.26353078	0.2230399	0.51342932	0.8998465	0.4278953
'2836plad1v2'	ThCFA	2.066462	5206180.8	74.51290097	598.6087	0.00E+00	0	0.71281416	0.09235853	0.19482731	0.6380466	0.0988697
'2879pladv4'	ThCFA	1.943133	7087019.7	135.794099	893.3218	3.46E-06	0.029915753	0.3123345	0.29173219	0.3660141	0.8788813	0.54031374
'2892pladv3'	ThCFA	2.263285	10456824.5	171.1855859	963.9586	0.00E+00	0.011738843	0.71370947	0.13417114	0.14038054	0.8439284	0.45805505
