# Supplementary material for: Biomechanics and Inflammation in Atherosclerotic Plaque Erosion and Plaque Rupture: Implications for Cardiovascular Events in Women
Source: PLoS One. 2014 Nov 3;9(11):e111785. doi: 10.1371/journal.pone.0111785 (PMC4218818; doi:10.1371/journal.pone.0111785)
Supplement: Table S2 — Immunohistochemical staining and segmentation. For each subject, we segmented the number of pixels exhibiting positive staining (columns with suffix “_Pos”) as well as the total number of pixels between the inner and outer borders of the vessel cross-section (columns with suffix “_Tot”). Neither pixel count includes pixels from regions that were identified as not containing tissue (such as regions where tissue detached from the slide or regions of necrotic core where no tissue remained after histological processing). The fractional amount of positive pixels to total pixels is summarized in columns with suffix “Pct”. Sections that were not included in the analysis due to extreme artifact such as the section detaching from the slide entirely were marked as having a Total pixel count of zero and a Percent of NaN (not a number). Stains performed were CD31/CD34 (CD3134), CD68 (CD68), Factor VIII (F8), MMP1 (MMP1), MMP9 (MMP9), Smooth Muscle Actin (SMA), and TUNEL (Apoptosis). (CSV) [file pone.0111785.s002.csv]

Case	Type	CD3134_Pos	CD68_Pos	F8_Pos	MMP1_Pos	MMP9_Pos	SMA_Pos	Apoptosis_Pos	CD3134_Tot	CD68_Tot	F8_Tot	MMP1_Tot	MMP9_Tot	SMA_Tot	Apoptosis_Tot	CD3134_Pct	CD68_Pct	F8_Pct	MMP1_Pct	MMP9_Pct	SMA_Pct	Apoptosis_Pct			CD3134_Pct					CD68_Pct					F8_Pct					MMP1_Pct					MMP9_Pct
'1040mrcv4'	Erosion	8693	2074	0	9219	4692	27670	1203	69220	72109	0	61984	75319	76926	78088	0.125585091	0.028762013	NaN	0.148731931	0.062295038	0.359696332	0.015405696			Rupture	TCFA	Thick-cap	Erosion		Rupture	TCFA	Thick-cap	Erosion		Rupture	TCFA	Thick-cap	Erosion		Rupture	TCFA	Thick-cap	Erosion		Rupture	TCFA	Thick-cap	Erosion
'1226plad5v1'	Erosion	16776	0	0	0	14836	34416	4933	59265	0	0	0	83514	81161	83514	0.283067578	NaN	NaN	NaN	0.177646862	0.424046032	0.059067941			0.196311353	0.086827419	0.144722957	0.125585091		0.148917183	0.166442206	0.003674867	0.028762013		0.034503947	0.075734859	0.03161807	0.054595171		0.20813078	0.22664126	0.134193209	0.148731931		0.102076035	0.127334816	0.144702466	0.062295038
'1244prc2v1'	Erosion	14791	717	4093	8942	1090	46129	365	75103	75103	74970	75103	75016	75096	61359	0.196942865	0.009546889	0.054595171	0.119063153	0.014530234	0.614267071	0.005948598			0.194019846	0.283038461	0.185781755	0.283067578		0.155957364	0.293531684	0.041699652	0.009546889		0.082217973	0.175224726	0.083349394	0.053229752		0.146890573	0.407427657	0.14632555	0.119063153		0.119282611	0.101456126	0.060792169	0.177646862
'1734mrc2v1'	Erosion	28566	13331	6201	21429	2414	62332	2484	116515	116515	116495	88393	116038	116341	116515	0.24517015	0.114414453	0.053229752	0.242428699	0.02080353	0.535769849	0.021319143			0.158984748	0.204448317	0.127556392	0.196942865		0.0350681	0.17932788	0.019113212	0.114414453		0.051994683	0.071389662	0.041343476	0.131038872		0.07507068	0.219669025	0.044393303	0.242428699		0.249767403	0.188493377	0.095694462	0.014530234
'1823plad3v1'	Erosion	18714	18027	14826	47350	9785	41910	2660	119483	119483	113142	119483	119329	109679	118621	0.156624792	0.15087502	0.131038872	0.396290686	0.082000184	0.382115081	0.02242436			0.103833367	0.305029233	0.066843674	0.24517015		0.197348302	0.209879938	0.130199767	0.15087502		0.026188626	0.086334004	0.021119691	0.080585179		0.254218981	0.444661319	0.084980695	0.396290686		0.090144355	0.224121123	0.072223938	0.02080353
'1854pdav1'	Erosion	35620	2440	12113	17575	3806	49468	7742	149787	125357	150313	150315	147755	150206	150315	0.237804349	0.01946441	0.080585179	0.116921132	0.025758858	0.329334381	0.051505172			0.081536065	0.172189886	0.166660584	0.156624792		0.226294475	0.105457009	0.013554659	0.01946441		0.081956909	0.026365254	0.061090362	0.062329907		0.150989052	0.285526917	0.043439014	0.116921132		0.152573946	0.139252161	0.045509841	0.082000184
'2009plad3v1'	Erosion	20136	5163	8955	13790	7773	54423	7704	131131	131347	143671	126037	116789	123507	130961	0.153556367	0.039308092	0.062329907	0.109412315	0.066555926	0.440647089	0.058826674			0.092064734	0.167924276	0.153510675	0.237804349		0.282393508	0.139670537	0.016569791	0.039308092		0.109499977	0.048693318	0.034518625	0.054515675		0.232992161	0.23726372	0.328835323	0.109412315		0.139017742	0.271778896	0.081721474	0.025758858
'2414735lad3v1'	Erosion	19625	20248	8321	18742	14520	32688	4730	151046	151444	152635	151210	150589	152337	151153	0.129927307	0.133699585	0.054515675	0.123946829	0.096421385	0.214576892	0.031292796			0.23961524	0.076307487	0.119754789	0.153556367		0.034905331	0.122211254	0.04047565	0.133699585		0.096867631	0.117822984	0.04905748	0.040959811		0.088213512	0.225637919	0.130302031	0.123946829		0.169167597	0.292055135	0.174038569	0.066555926
'2419580rca2v1'	Erosion	19131	8353	5954	16871	11628	37264	12212	144639	145363	145362	143012	141378	141787	145364	0.132267231	0.057463041	0.040959811	0.117969121	0.082247592	0.26281676	0.084009796			0.220628239	0.191071027	0.113642585	0.129927307		0.137694277	0.073709803	0.274587505	0.057463041		0.085390903	0.049997638	0.131206837	0.078217227		0.387338905	0.176354376	0.42855692	0.117969121		0.070172467	0.143630315	0.182197431	0.096421385
'2427895plad2v1'	Erosion	10615	0	4426	3218	991	26951	2641	63603	0	56586	61731	63603	60836	63604	0.166894643	NaN	0.078217227	0.0521294	0.015581026	0.443010717	0.041522546				0.371452274	0.115926349	0.132267231		0.110156428	0.069591463	0.027698864	0.285738318		0.18368965	0.022201523	0.027154758	0.107990002		0.165621785	0.228088427	0.090639236	0.0521294		0.19510454	0.613593817	0.104329032	0.082247592
'2430315mlc1v1'	Erosion	5639	23780	13048	22719	21856	22457	23489	81530	83223	120826	76734	121848	101117	122742	0.069164725	0.285738318	0.107990002	0.296074752	0.17937102	0.222089263	0.191368888				0.197468644	0.144716638	0.166894643			0.24529735	0.074894185	0.138901646		0.136505363	0.129109132	0.09813036	0.104094734			0.511955286	0.292863359	0.296074752		0.437509033	0.217435648	0.036234028	0.015581026
'2440542mlom3v1'	Erosion	16763	16635	11999	23871	9858	15581	7633	118291	119761	115270	119523	119779	117134	119937	0.141709851	0.138901646	0.104094734	0.199718883	0.082301572	0.133018594	0.063641745				0.149117149	0.082616003	0.069164725			0.241641967	0.090566038	0.060197764			0.106059894	0.012450203	0.098882098			0.105312427	0.116377345	0.199718883			0.255950759	0.086229037	0.17937102
'2445418pladv1'	Erosion	13935	7555	12410	12733	14119	41492	11709	124972	125503	125503	90357	124130	125384	125505	0.111504977	0.060197764	0.098882098	0.1409188	0.113743656	0.330919416	0.093295088				0.108098874	0.143005845	0.141709851			0.152034237	0.077087435	0.051226341			0.146650092	0.038128457	0.016323302			0.180853781	0.234038338	0.1409188			0.154783868	0.066708933	0.082301572
'2453976mlc1v1'	Erosion	7959	5965	1919	11982	2033	32747	7105	113391	116444	117562	112872	111310	117562	117562	0.070190756	0.051226341	0.016323302	0.106155645	0.018264307	0.278550892	0.060436195				0.124453132	0.08514066	0.111504977			0.133567996	0.013892151	0.328678623			0.049326369	0.031206983	0.0534402			0.059141646	0.309790554	0.106155645			0.225036876	0.058385276	0.113743656
'2466714lad4v1'	Erosion	17593	48840	7941	47759	21338	16273	26464	140998	148595	148596	148596	145940	147894	148596	0.12477482	0.328678623	0.0534402	0.321401653	0.146210772	0.110031509	0.178093623					0.109165941	0.070190756			0.074387642		0.109057426			0.021006337	0.020721404	0.216974823				0.246682117	0.321401653			0.102020691	0.081303594	0.018264307
'2490983dlad2v2'	Erosion	10150	16226	32119	29564	6098	33343	12897	148785	148784	148031	148785	148608	130697	148786	0.068219243	0.109057426	0.216974823	0.198702826	0.04103413	0.255116797	0.086681543						0.12477482			0.101376943		0.111708798					0.055722161					0.198702826			0.23080043		0.146210772
'2586359mlad2v1'	Erosion	0	0	8157	0	12908	26937	16341	0	0	146387	0	117509	144674	146387	NaN	NaN	0.055722161	NaN	0.109846905	0.186191023	0.111628765						0.068219243					0.010371883					0.097649647					0.090872717					0.04103413
'2600686plad2v1'	Erosion	24196	16302	14961	13173	20406	68503	2778	136985	145933	153211	144961	140165	143249	153150	0.176632478	0.111708798	0.097649647	0.090872717	0.14558556	0.478209272	0.018139079						0.176632478					0.025580433					0.031607706					0.013444227					0.109846905
'2649070plad1v1'	Erosion	16423	965	2927	1256	738	27961	4956	91545	93040	92604	93423	91240	92436	93423	0.17939811	0.010371883	0.031607706	0.013444227	0.008088558	0.302490372	0.053049035						0.17939811					0.039855604					0.021258016					0.149327666					0.14558556
'2663058prcv3'	Erosion	21145	3648	2970	17424	14003	42962	16766	125713	142609	139712	116683	144137	144985	144945	0.168200584	0.025580433	0.021258016	0.149327666	0.097150628	0.296320309	0.115671462						0.168200584					0.1275233					0.046663556					0.100093327					0.008088558
'2705064mladv4'	Erosion	13019	4074	4800	10296	3742	49183	3775	102267	102219	102864	102864	98535	102812	102290	0.127304018	0.039855604	0.046663556	0.100093327	0.037976354	0.47837801	0.036904878						0.127304018					0.089217576					0.054381177					0.087621766					0.097150628
'2714171plad4v1'	Erosion	18788	17979	7692	12341	7504	41076	16641	139379	140986	141446	140844	141446	141393	138445	0.134797925	0.1275233	0.054381177	0.087621766	0.053052048	0.290509431	0.120199357						0.134797925					0.233295219					0.095185191					0.157594115					0.037976354
'2714171prc2v1'	Erosion	22672	11340	11909	20031	5273	57171	13858	127105	127105	125114	127105	124815	118452	125127	0.178372212	0.089217576	0.095185191	0.157594115	0.042246525	0.4826512	0.110751476						0.178372212					0.008663818					0.072717769					0.092740714					0.053052048
'2823270plad2v1'	Erosion	18266	36318	11269	14389	21512	23594	6047	156737	155674	154969	155153	155651	157555	155761	0.116539171	0.233295219	0.072717769	0.092740714	0.138206629	0.149750881	0.038822298						0.116539171					0.100459014					0.053907278					0.109042335					0.042246525
'2853204pladv3'	Erosion	9798	0	6065	10612	0	0	0	94299	0	112508	97320	0	0	0	0.103903541	NaN	0.053907278	0.109042335	NaN	NaN	NaN						0.103903541					0.037328309					0.060060451					0.065812623					0.138206629
'2855310prc3v2'	Erosion	15146	665	4610	5050	3258	36212	658	75888	76756	76756	76733	76756	75386	76755	0.199583597	0.008663818	0.060060451	0.065812623	0.042446193	0.480354442	0.008572731						0.199583597					0.024838386					0.102690282					0.115006356					0.042446193
'2858011prc2v1'	Erosion	12676	15911	15776	18184	7443	56389	15982	158075	158383	153627	158113	158917	149104	157348	0.080189783	0.100459014	0.102690282	0.115006356	0.04683577	0.378185696	0.10157104						0.080189783					0.00228749					0.058926798					0.155271201					0.04683577
'2862114mlad1v5'	Erosion	11500	3764	5874	15799	15011	22025	3195	97847	100835	99683	101751	100726	98987	99384	0.11753043	0.037328309	0.058926798	0.155271201	0.149028056	0.222503965	0.032148032						0.11753043					0.025904125					0.039790253					0.075687627					0.149028056
'2928840lm2v1'	Erosion	13389	2801	4515	8558	14490	37283	6175	111722	112769	113470	113070	109153	110347	113879	0.119842108	0.024838386	0.039790253	0.075687627	0.132749443	0.337870536	0.05422422						0.119842108					0.01015549					0.021718057					0.068076523					0.132749443
'323mlad2v2'	Erosion	8699	318	3047	9551	0	62026	0	138728	139017	140298	140298	0	136179	0	0.062705438	0.00228749	0.021718057	0.068076523	NaN	0.455474045	NaN						0.062705438					0.306413363					0.08909656					0.100332458					0.056049803
'363plad4v1'	Erosion	11706	3701	12642	14335	7869	60117	1540	142874	142873	141891	142875	140393	142606	142016	0.081932332	0.025904125	0.08909656	0.100332458	0.056049803	0.421560103	0.010843849						0.081932332										0.03375228					0.058910779					0.196416111
'898plad1v1'	Erosion	15175	1431	4756	8301	26460	63239	917	136379	140909	140909	140908	134714	140909	140909	0.111270797	0.01015549	0.03375228	0.058910779	0.196416111	0.448793193	0.006507746						0.111270797										0.058852878					0.241568556					0.26886686
'916plad1v1'	Erosion	7988	47290	9083	37282	39300	41314	15012	154333	154334	154334	154333	146169	153259	154335	0.051758211	0.306413363	0.058852878	0.241568556	0.26886686	0.269569813	0.097268928						0.051758211
'2419047ladv4'	Rupture	0	0	0	0	7926	16653	0	0	0	0	0	77648	87440	0	NaN	NaN	NaN	NaN	0.102076035	0.190450595	NaN
'2420149pladv2'	Rupture	21682	16854	3650	23248	12823	26147	27266	110447	113177	105785	111699	107501	110337	112295	0.196311353	0.148917183	0.034503947	0.20813078	0.119282611	0.236973998	0.242806893
'2422853rc2v1'	Rupture	13315	10359	7052	9963	17718	14289	0	68627	66422	85772	67826	70938	74010	0	0.194019846	0.155957364	0.082217973	0.146890573	0.249767403	0.193068504	NaN
'2425602lad1lmv4'	Rupture	NaN	NaN	NaN	NaN	NaN	NaN	NaN	NaN	NaN	NaN	NaN	NaN	NaN	NaN	NaN	NaN	NaN	NaN	NaN	NaN	NaN
'2443359lad2v1'	Rupture	0	0	4185	0	0	22175	26670	0	0	80489	0	0	103007	106506	NaN	NaN	0.051994683	NaN	NaN	0.215276632	0.250408428
'2445417plad3v1'	Rupture	0	3669	2764	7488	8755	26008	9942	0	104625	105542	99746	97122	103230	104707	NaN	0.0350681	0.026188626	0.07507068	0.090144355	0.251942265	0.094950672
'2446772drc2v1'	Rupture	16167	20005	8475	25654	15480	14878	24143	101689	101369	103408	100913	101459	100791	100971	0.158984748	0.197348302	0.081956909	0.254218981	0.152573946	0.147612386	0.239108259
'2450708plc1v3'	Rupture	9651	24531	11924	15350	13516	14443	24713	92947	108403	108895	101663	97225	96447	123257	0.103833367	0.226294475	0.109499977	0.150989052	0.139017742	0.14975064	0.200499769
'2470924prc2v1'	Rupture	12404	43078	14748	35193	25749	14923	35487	152129	152546	152249	151048	152210	153410	155178	0.081536065	0.282393508	0.096867631	0.232992161	0.169167597	0.097275275	0.228685767
'2471196mrcv1'	Rupture	11298	4996	12222	12626	9944	27920	3254	122718	143130	143130	143130	141708	140047	143131	0.092064734	0.034905331	0.085390903	0.088213512	0.070172467	0.199361643	0.022734418
'2481356lad3v1'	Rupture	26754	15061	19925	38651	20772	7727	18798	111654	109380	108471	99786	106466	109408	105343	0.23961524	0.137694277	0.18368965	0.387338905	0.19510454	0.070625548	0.178445649
'2481356lad4v1'	Rupture	23115	12077	15323	18836	42378	13940	15410	104769	109635	112252	113729	96862	117740	109806	0.220628239	0.110156428	0.136505363	0.165621785	0.437509033	0.118396467	0.140338415
'1001mlad2v3'	TCFA	8977	20639	9345	27000	13573	27591	7863	103389	124001	123391	119131	106593	124390	124344	0.086827419	0.166442206	0.075734859	0.22664126	0.127334816	0.221810435	0.063235862
'119riv1'	TCFA	21533	22336	9961	30553	7727	30142	18592	76078	76094	56847	74990	76161	75429	76519	0.283038461	0.293531684	0.175224726	0.407427657	0.101456126	0.399607578	0.242972334
'1248mlc1v4'	TCFA	19947	14952	7339	21796	18216	13352	22549	97565	83378	102802	99222	96640	105904	108236	0.204448317	0.17932788	0.071389662	0.219669025	0.188493377	0.126076447	0.208331793
'1288prc2v2'	TCFA	9965	6870	2834	14580	7357	15059	2123	32669	32733	32826	32789	32826	32132	29179	0.305029233	0.209879938	0.086334004	0.444661319	0.224121123	0.468660525	0.072757805
'1358plcv4'	TCFA	0	9964	3170	0	16334	23837	10454	0	94484	120234	0	117298	122835	108810	NaN	0.105457009	0.026365254	NaN	0.139252161	0.194057068	0.096075728
'1479prc1v4'	TCFA	0	9937	3447	19375	19018	19852	4719	0	71146	70790	67857	69976	70920	62471	NaN	0.139670537	0.048693318	0.285526917	0.271778896	0.279921038	0.07553905
'1482prc2v3'	TCFA	23548	16713	16113	32447	39940	29117	11989	136756	136755	136756	136755	136755	135702	136326	0.172189886	0.122211254	0.117822984	0.23726372	0.292055135	0.21456574	0.087943606
'1653plad1v6'	TCFA	21342	9368	6351	28677	17011	25287	29843	127093	127093	127026	127093	118436	123345	127093	0.167924276	0.073709803	0.049997638	0.225637919	0.143630315	0.205010337	0.234812303
'2078prc2v4'	TCFA	5950	4865	1740	13747	45887	16118	10826	77974	69908	78373	77951	74784	77892	75667	0.076307487	0.069591463	0.022201523	0.176354376	0.613593817	0.206927541	0.14307426
'2087plc1v2'	TCFA	11885	15179	7639	14032	13431	19110	11235	62202	61880	59167	61520	61770	62278	61405	0.191071027	0.24529735	0.129109132	0.228088427	0.217435648	0.306849931	0.182965557
'2175plad1v3'	TCFA	23283	15164	6768	31967	15968	12936	14111	62681	62754	63813	62441	62387	62786	62174	0.371452274	0.241641967	0.106059894	0.511955286	0.255950759	0.206033192	0.226959822
'2185plad1bv1'	TCFA	17240	13322	0	0	13256	33070	26581	87305	87625	0	0	85642	85689	88426	0.197468644	0.152034237	NaN	NaN	0.154783868	0.385930516	0.300601633
'537plad1v1'	TCFA	23579	21098	23005	16650	35090	21950	12534	158124	157957	156870	158101	155930	152055	158777	0.149117149	0.133567996	0.146650092	0.105312427	0.225036876	0.144355661	0.078940905
'718plad5v1'	TCFA	6328	4358	2918	10621	5897	31349	8122	58539	58585	59157	58727	57802	59117	59362	0.108098874	0.074387642	0.049326369	0.180853781	0.102020691	0.530287396	0.136821536
'887mrc1v1'	TCFA	13370	10867	2264	6321	24469	33493	4255	107430	107194	107777	106879	106018	106817	94594	0.124453132	0.101376943	0.021006337	0.059141646	0.23080043	0.313554958	0.044981711
'2224pladv3'	ThCFA	12754	337	3020	12745	12905	40219	6481	88127	91704	95515	94975	89183	93339	95685	0.144722957	0.003674867	0.03161807	0.134193209	0.144702466	0.430891696	0.067732664
'2225mrcv2'	ThCFA	20219	4530	9082	15923	6434	36452	15074	108832	108634	108963	108819	105836	106100	109434	0.185781755	0.041699652	0.083349394	0.14632555	0.060792169	0.343562677	0.137745125
'2249mlad1v3'	ThCFA	18780	2814	6087	6520	14089	49026	2717	147229	147228	147230	146869	147229	146082	126474	0.127556392	0.019113212	0.041343476	0.044393303	0.095694462	0.335606029	0.021482676
'2257mlad2v2'	ThCFA	8031	16861	2735	11005	9353	33268	17010	120146	129501	129500	129500	129500	123417	129104	0.066843674	0.130199767	0.021119691	0.084980695	0.072223938	0.269557678	0.131754245
'2276plad1v1'	ThCFA	18265	1478	6739	4716	5013	42831	3943	109594	109040	110312	108566	110152	103328	109779	0.166660584	0.013554659	0.061090362	0.043439014	0.045509841	0.414514943	0.035917616
'2572plad2v3'	ThCFA	20521	2215	4613	43791	9595	62673	2708	133678	133677	133638	133170	117411	129978	133677	0.153510675	0.016569791	0.034518625	0.328835323	0.081721474	0.4821816	0.020257786
'2654plcv1'	ThCFA	12854	4282	5283	13827	18627	52972	7638	107336	105792	107690	106115	107028	105119	106227	0.119754789	0.04047565	0.04905748	0.130302031	0.174038569	0.503924124	0.071902624
'2694mladv1'	ThCFA	14530	35131	16795	54857	23322	38163	19815	127857	127941	128004	128004	128004	128004	127751	0.113642585	0.274587505	0.131206837	0.42855692	0.182197431	0.298139121	0.155106418
'2712mrcv4'	ThCFA	17465	4173	4091	13649	14578	35882	6677	150656	150656	150655	150586	139731	150450	150657	0.115926349	0.027698864	0.027154758	0.090639236	0.104329032	0.23849784	0.044319215
'2789prc2v2'	ThCFA	14420	0	10492	27593	4041	32990	31457	99643	0	106919	94218	111525	112738	105965	0.144716638	NaN	0.09813036	0.292863359	0.036234028	0.292625379	0.296862171
'2834plad1v3'	ThCFA	12093	11006	1822	17102	11348	34921	4415	146376	146954	146343	146953	131603	142684	133143	0.082616003	0.074894185	0.012450203	0.116377345	0.086229037	0.244743629	0.033159836
'2836plad1v2'	ThCFA	14288	9048	3826	23625	6734	13685	2748	99912	99905	100345	100945	100946	92147	100946	0.143005845	0.090566038	0.038128457	0.234038338	0.066708933	0.148512703	0.027222475
'2879pladv4'	ThCFA	11204	10102	4126	40897	7531	31037	5609	131594	131046	132214	132015	128988	131641	131958	0.08514066	0.077087435	0.031206983	0.309790554	0.058385276	0.235770011	0.042505949
'2892pladv3'	ThCFA	10158	1242	1913	22565	7367	22988	2356	93051	89403	92320	91474	90611	91373	93051	0.109165941	0.013892151	0.020721404	0.246682117	0.081303594	0.251584166	0.025319448
[truncated: 8 more columns]
